# Supplementary material for: Higher-order thalamocortical circuits are specified by embryonic cortical progenitor types in the mouse brain
Source: Cell Rep. Author manuscript; Available in PMC 2025 Jul 29. (PMC7617957; doi:10.1016/j.celrep.2024.114157)
Supplement: Supplementary Information [file EMS206925-supplement-Supplementary_Information.zip]

Archive with 3 entries (3 files):
- 1-s2.0-S2211124724004856-mmc1.pdf
- 1-s2.0-S2211124724004856-mmc2.xlsx
- 1-s2.0-S2211124724004856-mmc3.pdf
