# Supplementary material for: Higher-order thalamocortical circuits are specified by embryonic cortical progenitor types in the mouse brain
Source: Cell Rep. Author manuscript; Available in PMC 2025 Jul 29. (PMC7617957; doi:10.1016/j.celrep.2024.114157)
Supplement: Supplementary Information [file EMS206925-supplement-Supplementary_Information.zip › 1-s2.0-S2211124724004856-mmc2.xlsx]

## Sheet: figure_1_f
wt_single_deflection_si
0.846848		Data are from 5 animals
0.962849		Age range: P60-75
0.188353		Animals of both sexes were used
0.922392		These source data do not specify which data point is derived from which animal
0.899669
0.610268
0.318644
0.235033
0.402325
0.361476
0.428773
0.713885
0.394215
0.693841
0.785354
0.495565
0.726175
0.799318
0.00996377
0.914526
0.653595
0.582024
0.709535
0.695079
0.849334
0.79181
0.854913
0.678618

## Sheet: figure_1_g
wt_quad_deflection_si
0.56643		Data are from 5 animals
0.61556		Age range: P60-75
0.93264		Animals of both sexes were used
0.7444		These source data do not specify which data point is derived from which animal
0.66667
0.67329
0.07534
0.20447
0.3178
0.4077
0.39458
0.88303
0.51259
0.39299
0.93691
0.69444
0.77922
0.9375
0.97015
0.67138
0.92593
0.35445
0.5546
0.46269
0.78832
0.8003
0.87432
0.40551

## Sheet: figure_2_f
ip_single_deflection_si	un_single_deflection_si
0.481132	0.445652		Data are from 5 animals
0.37037	0.682353		Age range: P60-75
0.559524	0.717949		Animals of both sexes were used and randomly assigned to the different groups
0.509191	0.690909		These source data do not specify which data point is derived from which animal
0.292308	0.28125
0.269841	0.802817
0.578947	0.876712
0.439834	0.630137
0.473988	0.88
0.325758	0.95122
0.712871	0.704467
0.672897	0.939623
0.9995	0.645161
0.998811	0.75
0.991736	0.846154
0.966245	0.993789
0.973684	0.997442
0.875	0.982833
0.478088	0.736842
0.613636	0.875
0.511111	0.990991
0.384615	0.571429
0.0204082	0.16
0.425837	0.735294
0.142857	0.229167
0.310345	0.555556
0.2
0.592453
0.741935

## Sheet: figure_2_g
ip_quad_deflection_si	un_quad_deflection_si
0.480198	0.421622		Data are from 5 animals
0.377358	0.638191		Age range: P60-75
0.474138	0.555556		Animals of both sexes were used and randomly assigned to the different groups
0.521167	0.622517		These source data do not specify which data point is derived from which animal
0.354331	0.436817
0.275362	0.785132
0.529412	0.816176
0.438073	0.655882
0.452514	0.809524
0.415638	0.956897
0.848075	0.670418
0.719074	0.960011
0.994881	0.590909
0.765997	0.382716
0.805861	0.777778
0.95501	0.724528
0.973788	0.947115
0.878049	0.948928
0.493878	0.666667
0.617021	0.888136
0.519231	0.925714
0.347826	0.571429
0.0183486	0.131579
0.406504	0.825503
0.142857	0.202614
0.322581	0.666667
0.193878
0.619355
0.710145

## Sheet: figure_3_b&c
vpm_accuracy	pom_accuracy
83	70		Data are from 6 and 8 animals
80	80		Age range: P60-75
90	85		Animals of both sexes were used and randomly assigned to the different groups
72	70		These source data do not specify which data point is derived from which animal
70	85
68	85
	75
	85

## Sheet: figure_3_e&f
relative_vpm_input		ip_vpm_latency	op_vpm_latency
0.364473		3.8	4		Data are from 18 slices
0.295047		4	5.5		Age range: P60-75
0.525698		4	2.333		Animals of both sexes were used and randomly assigned to the different groups
0.145228		3	4		These source data do not specify which data point is derived from which animal
0.373158		3	5
0.287821		3	6
0.389035		5	3
0.108631		2.666	3
0.356784		3	5
0.282013		4	3
0.314949		2.5	1.333
0.307052		3	6
0.185643		7	2
0.416667		5	4
0.440324
0.288272
0.264017
0.364896

## Sheet: figure_3_h&i
relative_pom_input		ip_pom_latency	op_pom_latency
0.467598		3	3		Data are from 20 slices
0.710105		5	5		Age range: P60-75
0.906426		3.5	7.666		Animals of both sexes were used and randomly assigned to the different groups
0.293968		2	2.25		These source data do not specify which data point is derived from which animal
0.853456		3.333	2.333
0.162994		1	2.75
0.776108		3	4.25
0.442722		2.666	3
0.498679		3.333	1.5
0.639281		2	2
0.611964		6	7
0.653551		3	3
0.739483		1	1.5
0.809035		6.5	3
0.733945
0.579306
0.582255
0.788213
0.640383
0.872963

## Sheet: figure_4_d
op_index	ip_index
0.000700961	0.000731987		Data are from 3 animals and 26 slices
0.00170944	0.00297321		Age range: P21-28
0.00333503	0.00472312		Animals of both sexes were used and randomly assigned to the different groups
0.0039235	0.00580896		These source data do not specify which data point is derived from which animal
0.0117467	0.00957107
0.0124256	0.0142699
0.0183487	0.0150607
0.019604	0.0190027
0.0229458	0.019012
0.0236172	0.0193575
0.0259819	0.0218872
0.0301624	0.0233583
0.0327949	0.0247871
0.0339055	0.0261196
0.0395487	0.0294824
0.039782	0.0305585
0.0404225	0.0370595
0.0404365	0.0377662
0.04153	0.0381582
0.0455042	0.0391556
0.050741	0.0405196
0.0563227	0.0421856
0.0580559	0.043033
0.0592676	0.0442161
0.060365	0.0449589
0.0632494	0.0462497
0.06504	0.0463505
0.0660616	0.0468106
0.0678741	0.0501753
0.0737162	0.0545442
0.0772263	0.0546791
0.078202	0.0556268
0.0783186	0.0564671
0.0828841	0.057203
0.0830949	0.0595837
0.0837759	0.05966
0.0861401	0.0596612
0.087186	0.0597489
0.0883533	0.0611371
0.0896408	0.062181
0.0941573	0.062504
0.105994	0.0637224
0.108775	0.0644519
0.108925	0.0652772
0.111828	0.0670665
0.112971	0.0673489
0.114588	0.0692434
0.115164	0.0702271
0.115406	0.0702584
0.125138	0.0724022
0.125729	0.0733054
0.128566	0.0740424
0.13011	0.0742562
0.130136	0.0780536
0.130239	0.0800199
0.135023	0.0807358
0.13534	0.0879041
0.135391	0.088879
0.139004	0.0899922
0.140728	0.0913149
0.143309	0.0922598
0.145253	0.0943168
0.147351	0.0985399
0.152643	0.100321
0.153211	0.100841
0.156314	0.102791
0.157788	0.105987
0.157815	0.106879
0.160462	0.107218
0.168374	0.111082
0.170903	0.111453
0.170925	0.111652
0.173763	0.111846
0.174901	0.113458
0.174951	0.115858
0.176343	0.117293
0.178362	0.117522
0.179451	0.120055
0.183116	0.121494
0.189903	0.12218
0.197243	0.12475
0.202907	0.125328
0.202971	0.12555
0.207254	0.126374
0.210532	0.127224
0.213558	0.132716
0.214559	0.133744
0.216786	0.135571
0.222692	0.137644
0.223072	0.137955
0.226303	0.138042
0.227914	0.138977
0.229168	0.140785
0.230566	0.140973
0.231636	0.144236
0.233914	0.145396
0.235298	0.148851
0.235699	0.149689
0.23682	0.150806
0.244858	0.151139
0.246776	0.15159
0.24986	0.154924
0.250015	0.155785
0.250729	0.156033
0.26288	0.160327
0.263746	0.163437
0.265659	0.164297
0.26571	0.169237
0.265781	0.175096
0.265791	0.179593
0.26815	0.18015
0.271324	0.181872
0.272873	0.183049
0.277449	0.183214
0.277544	0.183668
0.282429	0.183757
0.284826	0.18379
0.285276	0.184249
0.285283	0.184599
0.286232	0.187951
0.28624	0.188608
0.28943	0.192725
0.303268	0.197056
0.310537	0.197186
0.313214	0.198074
0.31423	0.198689
0.318374	0.200091
0.320291	0.200798
0.321302	0.201523
0.32333	0.20363
0.323544	0.206566
0.331745	0.20878
0.336466	0.210037
0.336486	0.215945
0.337441	0.221863
0.33779	0.222874
0.34025	0.224879
0.341725	0.225069
0.348959	0.227392
0.353383	0.229384
0.359555	0.231711
0.368089	0.234611
0.369267	0.235885
0.373783	0.238577
0.379391	0.238965
0.382065	0.240741
0.382347	0.242365
0.385447	0.244427
0.39073	0.247048
0.391258	0.247374
0.394938	0.247563
0.403537	0.248078
0.407092	0.250158
0.409472	0.251654
0.411915	0.25443
0.41629	0.255651
0.420681	0.257747
0.42128	0.258988
0.423968	0.259945
0.429187	0.26041
0.429513	0.261818
0.431035	0.265435
0.437606	0.268039
0.442701	0.275454
0.446542	0.280465
0.450171	0.282022
0.451972	0.28275
0.453081	0.28283
0.456015	0.285322
0.459611	0.288812
0.461564	0.291003
0.462631	0.291236
0.466712	0.291982
0.468178	0.292243
0.471566	0.293781
0.472409	0.294085
0.476765	0.296041
0.4769	0.296866
0.481197	0.297
0.486667	0.297232
0.492452	0.298314
0.495265	0.299762
0.508844	0.300063
0.515382	0.306099
0.517088	0.310375
0.518397	0.312871
0.524265	0.312905
0.528036	0.31583
0.529402	0.315932
0.529567	0.32219
0.534195	0.322951
0.536538	0.323106
0.548758	0.323886
0.551947	0.32441
0.554834	0.325325
0.555228	0.325943
0.560801	0.327107
0.566399	0.33004
0.570139	0.333185
0.574638	0.335949
0.575795	0.336239
0.576954	0.336619
0.576955	0.339673
0.577109	0.347734
0.577483	0.348639
0.581647	0.34898
0.582048	0.349834
0.584457	0.355431
0.587697	0.356189
0.58779	0.356926
0.58934	0.35962
0.591819	0.360392
0.595306	0.360982
0.595743	0.365205
0.597609	0.365696
0.601241	0.372984
0.605606	0.373239
0.610568	0.375281
0.610645	0.376975
0.615962	0.377915
0.617659	0.378869
0.617927	0.381114
0.625736	0.385336
0.625953	0.387625
0.628097	0.390654
0.629761	0.395355
0.630626	0.397759
0.63428	0.397883
0.634406	0.399257
0.6377	0.403099
0.639376	0.403536
0.641381	0.406016
0.641486	0.409946
0.642385	0.412104
0.644121	0.414182
0.651701	0.414819
0.652089	0.416161
0.652745	0.418203
0.652814	0.421748
0.652882	0.429145
0.653453	0.433099
0.658828	0.434537
0.658938	0.436874
0.659696	0.437287
0.660916	0.4415
0.66109	0.441568
0.665249	0.441804
0.669389	0.442196
0.671417	0.443578
0.673061	0.444346
0.681228	0.445741
0.68382	0.447361
0.683956	0.447465
0.68433	0.447983
0.684957	0.448766
0.690838	0.449288
0.691128	0.456206
0.697385	0.456804
0.697615	0.458235
0.699239	0.46351
0.704165	0.466347
0.704915	0.468166
0.707372	0.470181
0.714045	0.470624
0.714441	0.47593
0.72552	0.475995
0.728994	0.47859
0.732047	0.478967
0.733011	0.481199
0.733794	0.482485
0.736368	0.482718
0.740784	0.483188
0.748817	0.483279
0.758048	0.483425
0.759082	0.484258
0.761079	0.487369
0.768934	0.487369
0.776387	0.487421
0.778229	0.487428
0.77929	0.490762
0.783821	0.491186
0.784711	0.491458
0.785013	0.491746
0.785611	0.497378
0.786532	0.498545
0.786603	0.498566
0.787997	0.499374
0.796558	0.501353
0.798157	0.502023
0.798956	0.505137
0.799391	0.508391
0.805307	0.508391
0.807825	0.508835
0.816193	0.512098
0.817022	0.514133
0.817952	0.515297
0.820992	0.517396
0.82552	0.517735
0.834135	0.51953
0.840961	0.519987
0.847267	0.520072
0.85277	0.521834
0.862711	0.52804
0.862972	0.530277
0.868028	0.530293
0.86922	0.530294
0.882381	0.531725
0.884533	0.533948
0.884744	0.534966
0.886978	0.535099
0.887377	0.53514
0.887577	0.536288
0.894538	0.537012
0.904961	0.537837
0.911281	0.539944
0.911324	0.542004
0.914453	0.542582
0.916833	0.543443
0.921297	0.543739
0.92285	0.550909
0.927381	0.552211
0.927589	0.552893
0.928944	0.553601
0.932573	0.554008
0.936781	0.559566
0.937312	0.559888
0.937661	0.562296
0.940801	0.562381
0.942662	0.563276
0.944784	0.564313
0.949324	0.56679
0.951711	0.569137
0.952977	0.570222
0.959124	0.571319
0.960717	0.577243
0.963379	0.577798
0.965614	0.579822
0.967855	0.583119
0.969235	0.58568
0.972163	0.586515
0.973439	0.589108
0.973761	0.590334
0.975576	0.592832
0.975783	0.597345
0.97782	0.600719
0.978714	0.602292
0.982529	0.606957
0.984302	0.607585
0.984693	0.609023
0.989206	0.610536
0.991885	0.611327
	0.611787
	0.612822
	0.61372
	0.617113
	0.617387
	0.617991
	0.618094
	0.619448
	0.627492
	0.631128
	0.633298
	0.634111
	0.634131
	0.63448
	0.636109
	0.641371
	0.643444
	0.646661
	0.650275
	0.653114
	0.65498
	0.655677
	0.665988
	0.671528
	0.67243
	0.677517
	0.679242
	0.679404
	0.679973
	0.680363
	0.680687
	0.681704
	0.684112
	0.684222
	0.68432
	0.684648
	0.685003
	0.685479
	0.686394
	0.688332
	0.690736
	0.694141
	0.698477
	0.700061
	0.702248
	0.702379
	0.704365
	0.706737
	0.706865
	0.711491
	0.716668
	0.718934
	0.719839
	0.719959
	0.723548
	0.723793
	0.724208
	0.726509
	0.726765
	0.727145
	0.727208
	0.727297
	0.727855
	0.728311
	0.728486
	0.739664
	0.740523
	0.755351
	0.757673
	0.757903
	0.760041
	0.760956
	0.763776
	0.766459
	0.766762
	0.766952
	0.768515
	0.775444
	0.776285
	0.78236
	0.789177
	0.791613
	0.793255
	0.795414
	0.795503
	0.796157
	0.79694
	0.798624
	0.800345
	0.801664
	0.802438
	0.804905
	0.805045
	0.805918
	0.806811
	0.809679
	0.80972
	0.814844
	0.815601
	0.818525
	0.820025
	0.82225
	0.824392
	0.828966
	0.830846
	0.833056
	0.835485
	0.838771
	0.840324
	0.842503
	0.842926
	0.846074
	0.848915
	0.849145
	0.850391
	0.851887
	0.854928
	0.859772
	0.860027
	0.86087
	0.863024
	0.866178
	0.86811
	0.869883
	0.871603
	0.874097
	0.880235
	0.885045
	0.885262
	0.886743
	0.89135
	0.893439
	0.893757
	0.895335
	0.904453
	0.905543
	0.907621
	0.90774
	0.908279
	0.908641
	0.911707
	0.914093
	0.914569
	0.926563
	0.928136
	0.929467
	0.929633
	0.930558
	0.930829
	0.931216
	0.931668
	0.93224
	0.93575
	0.937416
	0.938473
	0.939213
	0.939451
	0.94222
	0.943544
	0.943583
	0.944128
	0.945469
	0.948363
	0.950569
	0.954553
	0.958194
	0.959959
	0.962031
	0.965774
	0.971287
	0.973445
	0.975813
	0.977352
	0.979557
	0.979678
	0.982155
	0.983487
	0.983797
	0.984176
	0.986418
	0.987777
	0.990009
	0.990663
	0.995941
	0.996432
	0.996465

## Sheet: figure_4_g
ip_principal	op_principal	Column1	ip_adjacent	op_adjacent	Column2	ip_outside	op_outside
19.3313	68.4332		12.5119	0		68.1568	31.5668		Data are from 12 animals and 33 slices
17.8303	11.8853		2.01306	0		80.1566	88.1147		Age range: P21-28
17.9359	36.3482		0	0		82.0641	63.6518		Animals of both sexes were used and randomly assigned to the different groups
56.8336	98.8673		0	0		43.1664	1.13266		These source data do not specify which data point is derived from which animal
22.5513	54.8674		0	0		77.4487	45.1326
12.8945	49.219		0	5.5906		87.1055	45.1904
73.4321	46.0088		6.00984	12.0951		20.5581	41.8961
22.0477	10.0815		8.68241	17.7534		69.2699	72.165
40.369	44.0114		13.8709	3.38493		45.7602	52.6037
21.7095	100		27.6272	0		50.6633	0
13.4854	50.1364		17.0336	4.67347		69.481	45.1901
24.522	100		9.35902	0		66.119	0
31.3859	21.065		13.606	3.38146		55.0081	75.5536
11.2347	96.3286		0	0		88.7653	3.67138
17.7569	56.2796		7.47441	13.9457		74.7687	29.7748
30.3013	89.6431		0	0		69.6987	10.3569
14.755			12.1663			73.0787

## Sheet: figure_5_c
relative_lhx2_fluorescence
0.285954		Data are from 5 animals and 24 slices
0		Age range: P7
0.413731		Animals of both sexes were used and randomly assigned to the different groups
0.295623		These source data do not specify which data point is derived from which animal
0.365302
0.18615
0.221611
0
0.328508
0
0.441007
0.468289
0
0.191171
0.670604
0.447368
0
0.290304
0
0.329736
0.42391
0
0.400073
0
0.429475
0
0
0.163149
0.41042
0.918612
0.413692
0.0940282
0
0.446493
0.236183
0.673322
0.418085
0.101884
0.541881
0.174976
0
0.5
0.5
0.5
0.630368
0.343393
0.427683
0.236839
0.417007
0
0.358278
0.439123
0.416829
0.714386
0.787793
0.473156
0.667108
0.434028
0.059333
0.463878
0.381916
0.742469
0.321116
0
0.413387
0.704895
0.530218
0
0.325036
0
0.692426
0.539302
0.504997
0.415092
0.308788
0.0130535
0.620671
0.615042
0.431093
0.838553
0.258476
0.452282
0.449431
0.576445
0.490328
0.477849
0.429367
0.483419

[truncated: 42 more sheets: figure_5_g, figure_5_i&j, figure_5_k&l, figure_6_f, figure_6_g, figure_7_d, figure_7_f, figure_7_h, supp_1, supp_2_d&e, supp_3_d, supp_3_e, supp_3_g, supp_4_a, supp_4_b, supp_4_d, supp_4_f, supp_5_c&d, supp_5_g&h, supp_6_c …]
